# Supplementary material for: Virus infection pattern imprinted and diversified the differentiation of T-cell memory in transcription and function
Source: Front Immunol. 2024 Jan 9;14:1334597. doi: 10.3389/fimmu.2023.1334597 (PMC10803622; doi:10.3389/fimmu.2023.1334597)
Supplement: Supplementary file 2 [file Table_1.xlsx]

## Sheet: Sheet1
Sample Information used in scRNA-seq and Validation Assay
SampleID	scRNA-seq	Age	Sex	Date of sample collected	Is.Primary.Infection
Donor1	No	28	M	20230602	No
Donor2	No	24	M	20230716	No
Donor3	No	-	F	20230602	No
Donor4	No	33	M	20230602	No
Donor5	No	35	F	20230716	Yes
co-012	Yes	62	F	2020328	Yes
co-029	Yes	46	M	2020328	Yes
co-085	Yes	59	M	2020329	Yes
co-115	Yes	53	M	2020410	Yes
co-040	Yes	47	F	2020328	Yes
co-082	Yes	32	F	2020329	Yes
co-142	Yes	54	F	2020411	Yes
co-150	Yes	60	F	2020411	Yes
bs2020	Yes	-	-	202003	-
