# Supplementary material for: Virus infection pattern imprinted and diversified the differentiation of T-cell memory in transcription and function
Source: Front Immunol. 2024 Jan 9;14:1334597. doi: 10.3389/fimmu.2023.1334597 (PMC10803622; doi:10.3389/fimmu.2023.1334597)
Supplement: Supplementary file 3 [file Table_2.xlsx]

## Sheet: EBV peptide
# sequences for each peptide in EBV peptide pool
MMDPNSTSEDVKFTP
NSTSEDVKFTPDPYQ
EDVKFTPDPYQVPFV
FTPDPYQVPFVQAFD
PYQVPFVQAFDQATR
PFVQAFDQATRVYQD
AFDQATRVYQDLGGP
ATRVYQDLGGPSQAP
YQDLGGPSQAPLPCV
GGPSQAPLPCVLWPV
QAPLPCVLWPVLPEP
PCVLWPVLPEPLPQG
WPVLPEPLPQGQLTA
PEPLPQGQLTAYHVS
PQGQLTAYHVSAAPT
LTAYHVSAAPTGSWF
HVSAAPTGSWFPAPQ
APTGSWFPAPQPAPE
SWFPAPQPAPENAYQ
APQPAPENAYQAYAA
APENAYQAYAAPQLF
AYQAYAAPQLFPVSD
YAAPQLFPVSDITQN
QLFPVSDITQNQLTN
VSDITQNQLTNQAGG
TQNQLTNQAGGEAPQ
LTNQAGGEAPQPGDN
AGGEAPQPGDNSTVQ
APQPGDNSTVQPAAA
GDNSTVQPAAAVVLA
TVQPAAAVVLACPGA
AAAVVLACPGANQEQ
VLACPGANQEQQLAD
PGANQEQQLADIGAP
QEQQLADIGAPQPAP
LADIGAPQPAPAAAP
GAPQPAPAAAPARRT
PAPAAAPARRTRKPL
AAPARRTRKPLQPES
RRTRKPLQPESLEEC
KPLQPESLEECDSEL
PESLEECDSELEIKR
EECDSELEIKRYKNR
SELEIKRYKNRVASR
IKRYKNRVASRKCRA
KNRVASRKCRAKFKH
ASRKCRAKFKHLLQH
CRAKFKHLLQHYREV
FKHLLQHYREVASAK
LQHYREVASAKSSEN
REVASAKSSENDRLR
SAKSSENDRLRLLLK
SENDRLRLLLKQMCP
RLRLLLKQMCPSLDV
LLKQMCPSLDVDSII
MCPSLDVDSIIPRTP
LDVDSIIPRTPDVLH
SIIPRTPDVLHEDLL
IPRTPDVLHEDLLNF
MRPKKDGLEDFLRLT
KDGLEDFLRLTPEIK
EDFLRLTPEIKKQLG
RLTPEIKKQLGSLVS
EIKKQLGSLVSDYCN
QLGSLVSDYCNVLNK
LVSDYCNVLNKEFTA
YCNVLNKEFTAGSVE
LNKEFTAGSVEITLR
FTAGSVEITLRSYKI
SVEITLRSYKICKAF
TLRSYKICKAFINEA
YKICKAFINEAKAHG
KAFINEAKAHGREWG
NEAKAHGREWGGLMA
AHGREWGGLMATLNI
EWGGLMATLNICNFW
LMATLNICNFWAILR
LNICNFWAILRNNRV
NFWAILRNNRVRRRA
ILRNNRVRRRAENAG
NRVRRRAENAGNDAC
RRAENAGNDACSIAC
NAGNDACSIACPIVM
DACSIACPIVMRYVL
IACPIVMRYVLDHLI
IVMRYVLDHLIVVTD
YVLDHLIVVTDRFFI
HLIVVTDRFFIQAPS
VTDRFFIQAPSNRVM
FFIQAPSNRVMIPAT
APSNRVMIPATIGTA
RVMIPATIGTAMYKL
PATIGTAMYKLLKHS
GTAMYKLLKHSRVRA
YKLLKHSRVRAYTYS
KHSRVRAYTYSKVLG
VRAYTYSKVLGVDRA
TYSKVLGVDRAAIMA
VLGVDRAAIMASGKQ
DRAAIMASGKQVVEH
IMASGKQVVEHLNRM
GKQVVEHLNRMEKEG
VEHLNRMEKEGLLSS
NRMEKEGLLSSKFKA
KEGLLSSKFKAFCKW
LSSKFKAFCKWVFTY
FKAFCKWVFTYPVLE
CKWVFTYPVLEEMFQ
FTYPVLEEMFQTMVS
VLEEMFQTMVSSKTG
MFQTMVSSKTGHLTD
MVSSKTGHLTDDVKD
KTGHLTDDVKDVRAL
LTDDVKDVRALIKTL
VKDVRALIKTLPRAS
RALIKTLPRASYSSH
KTLPRASYSSHAGQR
RASYSSHAGQRSYVS
SSHAGQRSYVSGVLP
GQRSYVSGVLPACLL
YVSGVLPACLLSTKS
VLPACLLSTKSKAVE
CLLSTKSKAVETPIL
TKSKAVETPILVSGA
AVETPILVSGADRMD
PILVSGADRMDEELM
SGADRMDEELMGNDG
RMDEELMGNDGGASH
ELMGNDGGASHTEAR
NDGGASHTEARYSES
ASHTEARYSESGQFH
EARYSESGQFHAFTD
SESGQFHAFTDELES
QFHAFTDELESLPSP
FTDELESLPSPTMPL
LESLPSPTMPLKPGA
PSPTMPLKPGAQSAD
MPLKPGAQSADCGDS
PGAQSADCGDSSSSS
SADCGDSSSSSSDSG
GDSSSSSSDSGNSDT
SSSSDSGNSDTEQSE
DSGNSDTEQSEREEA
SDTEQSEREEARAEA
QSEREEARAEAPRLR
EEARAEAPRLRAPKS
AEAPRLRAPKSRRTS
RLRAPKSRRTSRPNR
PKSRRTSRPNRGQTP
RTSRPNRGQTPCPSN
PNRGQTPCPSNAEEP
QTPCPSNAEEPEQPW
PSNAEEPEQPWIAAV
EEPEQPWIAAVHQES
QPWIAAVHQESDERP
AAVHQESDERPIFPH
QESDERPIFPHPSKP
ERPIFPHPSKPTFLP
FPHPSKPTFLPPVKR
SKPTFLPPVKRKKGL
FLPPVKRKKGLRDSR
VKRKKGLRDSREGMF
KGLRDSREGMFLPKP
DSREGMFLPKPEAGS
GMFLPKPEAGSAISD
PKPEAGSAISDVFEG
AGSAISDVFEGREVC
ISDVFEGREVCQPKR
FEGREVCQPKRIRPF
EVCQPKRIRPFHPPG
PKRIRPFHPPGSPWA
RPFHPPGSPWANRPL
PPGSPWANRPLPASL
PWANRPLPASLAPTP
RPLPASLAPTPTGPV
ASLAPTPTGPVHEPV
PTPTGPVHEPVGSLT
GPVHEPVGSLTPAPV
EPVGSLTPAPVPKPL
SLTPAPVPKPLDPAP
APVPKPLDPAPAVTP
KPLDPAPAVTPEASH
PAPAVTPEASHLLED
VTPEASHLLEDPDEE
ASHLLEDPDEETSQA
LEDPDEETSQAVKAL
DEETSQAVKALREMA
SQAVKALREMADTVI
KALREMADTVIPQKE
EMADTVIPQKEEAAI
TVIPQKEEAAICGQM
QKEEAAICGQMDLNH
AAICGQMDLNHPPPR
GQMDLNHPPPRGHLD
LNHPPPRGHLDELTT
PPRGHLDELTTTLES
HLDELTTTLESMTED
LTTTLESMTEDLNLD
LESMTEDLNLDSPLT
TEDLNLDSPLTPELN
NLDSPLTPELNEILD
PLTPELNEILDTFLN
ELNEILDTFLNDECL
ILDTFLNDECLLHAM
FLNDECLLHAMHIST
ECLLHAMHISTGLSI
HAMHISTGLSIFDTS
MHISTGLSIFDTSLF
METTQTLRFKTKALA
QTLRFKTKALAVLSK
FKTKALAVLSKCYDH
ALAVLSKCYDHAQTH
LSKCYDHAQTHLKGG
YDHAQTHLKGGVLQV
QTHLKGGVLQVNLLS
KGGVLQVNLLSVNYG
LQVNLLSVNYGGPRL
LLSVNYGGPRLAAVA
NYGGPRLAAVANAGT
PRLAAVANAGTAGLI
AVANAGTAGLISFEV
AGTAGLISFEVSPDA
GLISFEVSPDAVAEW
FEVSPDAVAEWQNHQ
PDAVAEWQNHQSPEE
AEWQNHQSPEEAPAA
NHQSPEEAPAAVSFR
PEEAPAAVSFRNLAY
PAAVSFRNLAYGRTC
SFRNLAYGRTCVLGK
LAYGRTCVLGKELFG
RTCVLGKELFGSAVE
LGKELFGSAVEQTSL
LFGSAVEQTSLQFYK
AVEQTSLQFYKRPQG
TSLQFYKRPQGGSRP
FYKRPQGGSRPEFVK
PQGGSRPEFVKLTME
SRPEFVKLTMEYDDK
FVKLTMEYDDKVSKS
TMEYDDKVSKSHHTC
DDKVSKSHHTCALMP
SKSHHTCALMPYMPP
HTCALMPYMPPASDR
LMPYMPPASDRLRNE
MPPASDRLRNEQMIG
SDRLRNEQMIGQVLL
RNEQMIGQVLLMPKT
MIGQVLLMPKTASSL
VLLMPKTASSLQKWA
PKTASSLQKWARQQG
SSLQKWARQQGSGGV
KWARQQGSGGVKVTL
QQGSGGVKVTLNPDL
GGVKVTLNPDLYVTT
VTLNPDLYVTTYTSG
PDLYVTTYTSGEACL
VTTYTSGEACLTLDY
TSGEACLTLDYKPLS
ACLTLDYKPLSVGPY
LDYKPLSVGPYEAFT
PLSVGPYEAFTGPVA
GPYEAFTGPVAKAQD
AFTGPVAKAQDVGAV
PVAKAQDVGAVEAHV
AQDVGAVEAHVVCSV
GAVEAHVVCSVAADS
AHVVCSVAADSLAAA
CSVAADSLAAALSLC
ADSLAAALSLCRIPA
AAALSLCRIPAVSVP
SLCRIPAVSVPILRF
IPAVSVPILRFYRSG
SVPILRFYRSGIIAV
LRFYRSGIIAVVAGL
RSGIIAVVAGLLTSA
IAVVAGLLTSAGDLP
AGLLTSAGDLPLDLS
TSAGDLPLDLSVILF
DLPLDLSVILFNHAS
DLSVILFNHASEEAA
ILFNHASEEAAASTA
HASEEAAASTASEPE
EAAASTASEPEDKSP
STASEPEDKSPRVQP
EPEDKSPRVQPLGTG
KSPRVQPLGTGLQQR
VQPLGTGLQQRPRHT
GTGLQQRPRHTVSPS
QQRPRHTVSPSPSPP
RHTVSPSPSPPPPPR
SPSPSPPPPPRTPTW
SPPPPPRTPTWESPA
PPRTPTWESPARPET
PTWESPARPETPSPA
SPARPETPSPAIPSH
PETPSPAIPSHSSNT
SPAIPSHSSNTALER
PSHSSNTALERPLAV
SNTALERPLAVQLAR
LERPLAVQLARKRTS
LAVQLARKRTSSEAR
LARKRTSSEARQKQK
RTSSEARQKQKHPKK
EARQKQKHPKKVKQA
KQKHPKKVKQAFNPL
QKHPKKVKQAFNPLI
MEGSEEHSTDGEISS
EEHSTDGEISSSEEE
TDGEISSSEEEDEDP
ISSSEEEDEDPTPAH
EEEDEDPTPAHAVPA
EDPTPAHAVPAQPSS
PAHAVPAQPSSVVIT
VPAQPSSVVITPTSA
PSSVVITPTSASFVI
VITPTSASFVIPRKK
TSASFVIPRKKWDLQ
FVIPRKKWDLQDKTV
RKKWDLQDKTVTLHR
DLQDKTVTLHRSPLC
KTVTLHRSPLCRDED
LHRSPLCRDEDEKEE
PLCRDEDEKEETGNS
DEDEKEETGNSSYTR
KEETGNSSYTRGHKR
GNSSYTRGHKRRRGE
YTRGHKRRRGEVHGC
HKRRRGEVHGCTDES
RGEVHGCTDESYGKR
HGCTDESYGKRRHLP
DESYGKRRHLPPGAR
GKRRHLPPGARAPRA
HLPPGARAPRAPRAP
GARAPRAPRAPRVPR
PRAPRAPRVPRAPRS
RAPRVPRAPRSPRAP
VPRAPRSPRAPRSNR
PRSPRAPRSNRATRG
RAPRSNRATRGPRSE
SNRATRGPRSESRGA
TRGPRSESRGAGRST
RSESRGAGRSTRKQA
RGAGRSTRKQARQER
RSTRKQARQERSQRP
KQARQERSQRPLPNK
QERSQRPLPNKPWFD
QRPLPNKPWFDMSLV
PNKPWFDMSLVKPVS
WFDMSLVKPVSKITF
SLVKPVSKITFVTLP
PVSKITFVTLPSPLA
ITFVTLPSPLASLTL
TLPSPLASLTLEPIQ
PLASLTLEPIQDPFL
LTLEPIQDPFLQSML
PIQDPFLQSMLAVAA
PFLQSMLAVAAHPEI
SMLAVAAHPEIGAWQ
VAAHPEIGAWQKVQP
PEIGAWQKVQPRHEL
AWQKVQPRHELRRSY
VQPRHELRRSYKTLR
HELRRSYKTLREFFT
RSYKTLREFFTKSTN
TLREFFTKSTNKDTW
FFTKSTNKDTWLDAR
STNKDTWLDARMQAI
DTWLDARMQAIQNAG
DARMQAIQNAGLCTL
QAIQNAGLCTLVAML
NAGLCTLVAMLEETI
CTLVAMLEETIFWLQ
AMLEETIFWLQEITY
ETIFWLQEITYHGDL
WLQEITYHGDLPLAP
ITYHGDLPLAPAEDI
GDLPLAPAEDILLAC
LAPAEDILLACAMSL
EDILLACAMSLSKVI
LACAMSLSKVILTKL
MSLSKVILTKLKELA
KVILTKLKELAPCFL
TKLKELAPCFLPNTR
ELAPCFLPNTRDYNF
CFLPNTRDYNFVKQL
NTRDYNFVKQLFYIT
YNFVKQLFYITCATA
KQLFYITCATARQNK
YITCATARQNKVVET
ATARQNKVVETLSSS
QNKVVETLSSSYVKQ
VETLSSSYVKQPLCL
SSSYVKQPLCLLAAY
VKQPLCLLAAYAAVA
LCLLAAYAAVAPAYI
AAYAAVAPAYINANC
AVAPAYINANCRRRH
AYINANCRRRHDEVE
ANCRRRHDEVEFLGH
RRHDEVEFLGHYIKN
EVEFLGHYIKNYNPG
LGHYIKNYNPGTLSS
IKNYNPGTLSSLLTE
NPGTLSSLLTEAVET
LSSLLTEAVETHTRD
LTEAVETHTRDCRSA
VETHTRDCRSASCSR
TRDCRSASCSRLVRA
RSASCSRLVRAILSP
CSRLVRAILSPATGS
VRAILSPATGSLGLF
LSPATGSLGLFFVPG
ATGSLGLFFVPGLNQ
MSDEGPGTGPGNGLG
GPGTGPGNGLGQKED
GPGNGLGQKEDSSGP
GLGQKEDSSGPEGSG
KEDSSGPEGSGGSGP
SGPEGSGGSGPQRRG
GSGGSGPQRRGGDNH
SGPQRRGGDNHGRGR
RRGGDNHGRGRGRGR
DNHGRGRGRGRGRGG
RGRGRGRGRGGGRPG
RGRGRGGGRPGAPGG
RGGGRPGAPGGSGSG
RPGAPGGSGSGPRHR
PGGSGSGPRHRDGVR
GSGPRHRDGVRRPQK
RHRDGVRRPQKRPSC
GVRRPQKRPSCIGCK
PQKRPSCIGCKGAHG
PSCIGCKGAHGGTGA
GCKGAHGGTGAGAGA
AHGGTGAGAGAGGAG
TGAGAGAGGAGAGGA
AGAGGAGAGGAGAGG
GAGAGGAGAGGGAGA
GGAGAGGGAGAGGGA
AGGGAGAGGGAGGAG
AGAGGGAGGAGGAGG
GGAGGAGGAGGAGAG
GAGGAGGAGAGGGAG
AGGAGAGGGAGAGGG
GAGGGAGAGGGAGGA
GAGAGGGAGGAGGAG
GGGAGGAGGAGAGGG
GGAGGAGAGGGAGAG
GAGAGGGAGAGGGAG
GGGAGAGGGAGGAGA
GAGGGAGGAGAGGGA
GAGGAGAGGGAGGAG
AGAGGGAGGAGGAGA
GGAGGAGGAGAGGGA
GAGGAGAGGGAGAGG
AGAGGGAGAGGGAGG
GGAGAGGGAGGAGAG
AGGGAGGAGAGGGAG
AGGAGAGGGAGGAGG
GAGGGAGGAGGAGAG
AGGAGAGGGAGAGGA
GAGGGAGAGGAGGAG
GAGAGGAGGAGGAGA
GGAGGAGGAGAGGAG
GAGGAGAGGAGAGGG
AGAGGAGAGGGAGGA
GGGAGGAGGAGAGGA
GGAGGAGAGGAGAGG
GAGAGGAGAGGAGAG
GGAGAGGAGAGGAGA
AGGAGAGGAGAGGAG
GAGGAGAGGAGGAGA
AGAGGAGGAGAGGAG
AGAGGAGGAGAGGGA
AGAGGGAGGAGAGGG
GGAGGAGAGGGAGGA
GAGAGGGAGGAGAGG
GGGAGGAGAGGAGGA
GGAGAGGAGGAGAGG
AGGAGGAGAGGAGGA
AGGAGGAGAGGGAGA
GGAGAGGGAGAGGAG
AGGGAGAGGAGAGGG
AGAGGAGAGGGGRGR
GAGAGGGGRGRGGSG
GGGGRGRGGSGGRGR
RGRGGSGGRGRGGSG
GSGGRGRGGSGGRGR
GSGGRGRGGSGGRRG
RGRGGSGGRRGRGRE
GSGGRRGRGRERARG
RRGRGRERARGRSRE
GRERARGRSRERARG
ARGRSRERARGRGRG
SRERARGRGRGRGEK
ARGRGRGRGEKRPRS
GRGRGEKRPRSPSSQ
GEKRPRSPSSQSSSS
PRSPSSQSSSSGSPP
SSQSSSSGSPPRRPP
SSSGSPPRRPPPGRR
SPPRRPPPGRRPFFH
RPPPGRRPFFHPVGD
GRRPFFHPVGDADYF
FFHPVGDADYFEYLQ
VGDADYFEYLQEGGP
DYFEYLQEGGPDGEP
YLQEGGPDGEPDVPP
GGPDGEPDVPPGAIE
GEPDVPPGAIEQGPT
VPPGAIEQGPTDDPG
AIEQGPTDDPGEGPS
GPTDDPGEGPSTGPR
DPGEGPSTGPRGQGD
GPSTGPRGQGDGGRR
GPRGQGDGGRRKKGG
QGDGGRRKKGGWFGK
GRRKKGGWFGKHRGQ
KGGWFGKHRGQGGSN
FGKHRGQGGSNPKFE
RGQGGSNPKFENIAE
GSNPKFENIAEGLRV
KFENIAEGLRVLLAR
IAEGLRVLLARSHVE
LRVLLARSHVERTTE
LARSHVERTTEEGNW
HVERTTEEGNWVAGV
TTEEGNWVAGVFVYG
GNWVAGVFVYGGSKT
AGVFVYGGSKTSLYN
VYGGSKTSLYNLRRG
SKTSLYNLRRGIALA
LYNLRRGIALAVPQC
RRGIALAVPQCRITP
ALAVPQCRITPLSRL
PQCRITPLSRLPFGM
ITPLSRLPFGMAPGP
SRLPFGMAPGPGPQP
FGMAPGPGPQPGPLR
PGPGPQPGPLRESIV
PQPGPLRESIVCYFM
PLRESIVCYFMVFLQ
SIVCYFMVFLQTHIF
YFMVFLQTHIFAEVL
FLQTHIFAEVLKDAI
HIFAEVLKDAIKDLV
EVLKDAIKDLVMTKP
DAIKDLVMTKPAPTC
DLVMTKPAPTCNIKV
TKPAPTCNIKVTVCS
PTCNIKVTVCSFDDG
IKVTVCSFDDGVDLP
VCSFDDGVDLPPWFP
DDGVDLPPWFPPMVE
DLPPWFPPMVEGAAA
WFPPMVEGAAAEGDD
MVEGAAAEGDDGDDG
AAAEGDDGDDGDEGG
GDDGDDGDEGGDGDE
DDGDEGGDGDEGEEG
GDEGGDGDEGEEGQE
MPTFYLALHGGQTYH
YLALHGGQTYHLIVD
HGGQTYHLIVDTDSV
TYHLIVDTDSVGNPS
IVDTDSVGNPSLSVI
DSVGNPSLSVIPSNP
NPSLSVIPSNPYQEQ
SVIPSNPYQEQLSDT
SNPYQEQLSDTPLIP
QEQLSDTPLIPLTIF
SDTPLIPLTIFVGEN
LIPLTIFVGENTGVP
TIFVGENTGVPPPPP
GENTGVPPPPPPPPQ
GVPPPPPPPPQRRDA
PPPPPPQRRDAWTQE
PPQRRDAWTQEPSPL
RDAWTQEPSPLDWDP
TQEPSPLDWDPLGYD
SPLDWDPLGYDVGHG
WDPLGYDVGHGPLAS
GYDVGHGPLASAMRM
GHGPLASAMRMLWMA
LASAMRMLWMANYIV
MRMLWMANYIVRQSR
WMANYIVRQSRGDRG
YIVRQSRGDRGLILP
QSRGDRGLILPQGPQ
DRGLILPQGPQTAPQ
ILPQGPQTAPQAMLV
GPQTAPQAMLVQPHV
APQAMLVQPHVPPLR
MLVQPHVPPLRPTAP
PHVPPLRPTAPTILS
PLRPTAPTILSPLSQ
TAPTILSPLSQPRLT
ILSPLSQPRLTPPQP
LSQPRLTPPQPLMMP
RLTPPQPLMMPPRPT
PQPLMMPPRPTPPTP
MMPPRPTPPTPLPPA
RPTPPTPLPPATLTV
PTPLPPATLTVPPRP
PPATLTVPPRPTRPT
LTVPPRPTRPTTLPP
PRPTRPTTLPPTPLL
RPTTLPPTPLLTVLQ
LPPTPLLTVLQRPTE
PLLTVLQRPTELQPT
VLQRPTELQPTPSPP
PTELQPTPSPPRMHL
QPTPSPPRMHLPVLH
SPPRMHLPVLHVPDQ
MHLPVLHVPDQSMHP
VLHVPDQSMHPLTHQ
PDQSMHPLTHQSTPN
MHPLTHQSTPNDPDS
THQSTPNDPDSPEPR
TPNDPDSPEPRSPTV
PDSPEPRSPTVFYNI
EPRSPTVFYNIPPMP
PTVFYNIPPMPLPPS
YNIPPMPLPPSQLPP
PMPLPPSQLPPPAAP
PPSQLPPPAAPAQPP
LPPPAAPAQPPPGVI
AAPAQPPPGVINDQQ
QPPPGVINDQQLHHL
GVINDQQLHHLPSGP
DQQLHHLPSGPPWWP
HHLPSGPPWWPPICD
SGPPWWPPICDPPQP
WWPPICDPPQPSKTQ
ICDPPQPSKTQGQSR
PQPSKTQGQSRGQSR
KTQGQSRGQSRGRGR
QSRGQSRGRGRGRGR
QSRGRGRGRGRGRGK
RGRGRGRGRGKSRDK
RGRGRGKSRDKQRKP
RGKSRDKQRKPGGPW
RDKQRKPGGPWRPEP
RKPGGPWRPEPNTSS
GPWRPEPNTSSPSMP
PEPNTSSPSMPELSP
TSSPSMPELSPVLGL
SMPELSPVLGLHQGQ
LSPVLGLHQGQGAGD
LGLHQGQGAGDSPTP
QGQGAGDSPTPGPSN
AGDSPTPGPSNAAPV
PTPGPSNAAPVCRNS
PSNAAPVCRNSHTAT
APVCRNSHTATPNVS
RNSHTATPNVSPIHE
TATPNVSPIHEPESH
NVSPIHEPESHNSPE
IHEPESHNSPEAPIL
ESHNSPEAPILFPDD
SPEAPILFPDDWYPP
PILFPDDWYPPSIDP
PDDWYPPSIDPADLD
YPPSIDPADLDESWD
IDPADLDESWDYIFE
DLDESWDYIFETTES
SWDYIFETTESPSSD
IFETTESPSSDEDYV
TESPSSDEDYVEGPS
SSDEDYVEGPSKRPR
DYVEGPSKRPRPSIQ
MDKDRPGDPALDDNM
RPGDPALDDNMEEEV
PALDDNMEEEVPSTS
DNMEEEVPSTSVVQE
EEVPSTSVVQEQVSA
STSVVQEQVSAGDWE
VQEQVSAGDWENVLI
VSAGDWENVLIELSD
DWENVLIELSDSSSE
VLIELSDSSSEKEAE
LSDSSSEKEAEDAHL
SSEKEAEDAHLEPAQ
EAEDAHLEPAQKGTK
AHLEPAQKGTKRKRV
PAQKGTKRKRVDHDA
GTKRKRVDHDAGGSA
KRVDHDAGGSAPARP
HDAGGSAPARPMLPP
GSAPARPMLPPQPDL
ARPMLPPQPDLPGRE
LPPQPDLPGREAILR
PDLPGREAILRRFPL
GREAILRRFPLDLRT
ILRRFPLDLRTLLQA
FPLDLRTLLQAIGAA
LRTLLQAIGAAATRI
LQAIGAAATRIDTRA
GAAATRIDTRAIDQF
TRIDTRAIDQFFGSQ
TRAIDQFFGSQISNT
DQFFGSQISNTEMYI
GSQISNTEMYIMYAM
SNTEMYIMYAMAIRQ
MYIMYAMAIRQAIRD
YAMAIRQAIRDRRRN
IRQAIRDRRRNPASR
IRDRRRNPASRRDQA
RRNPASRRDQAKWRL
ASRRDQAKWRLQTLA
DQAKWRLQTLAAGWP
WRLQTLAAGWPMGYQ
TLAAGWPMGYQAYSS
GWPMGYQAYSSWMYS
GYQAYSSWMYSYTDH
YSSWMYSYTDHQTTP
MYSYTDHQTTPTFVQ
TDHQTTPTFVQLQAT
TTPTFVQLQATLGCT
FVQLQATLGCTGGRR
QATLGCTGGRRCHVT
GCTGGRRCHVTFSAG
GRRCHVTFSAGTFKP
HVTFSAGTFKPPRCT
SAGTFKPPRCTPGDR
FKPPRCTPGDRQWLY
RCTPGDRQWLYVQSS
GDRQWLYVQSSVGNI
WLYVQSSVGNIVQSC
QSSVGNIVQSCNPRY
GNIVQSCNPRYSIFF
QSCNPRYSIFFDYMA
PRYSIFFDYMAIHRS
IFFDYMAIHRSLTKI
YMAIHRSLTKIWEEI
HRSLTKIWEEILTPD
TKIWEEILTPDQRVS
EEILTPDQRVSFMEF
TPDQRVSFMEFLGFL
RVSFMEFLGFLQRTD
MEFLGFLQRTDLSYI
GFLQRTDLSYIKNFV
RTDLSYIKNFVSDAL
SYIKNFVSDALGTTS
NFVSDALGTTSIQTP
DALGTTSIQTPWIDD
TTSIQTPWIDDNPST
QTPWIDDNPSTETAQ
IDDNPSTETAQAWNA
PSTETAQAWNAGFLR
TAQAWNAGFLRGRAY
WNAGFLRGRAYGLDL
FLRGRAYGLDLLRTE
RAYGLDLLRTEGEHV
LDLLRTEGEHVEGAT
RTEGEHVEGATGETR
EHVEGATGETREESE
GATGETREESEDAES
ETREESEDAESDGDD
ESEDAESDGDDEDLP
AESDGDDEDLPFIVS
GDDEDLPFIVSRGGP
DLPFIVSRGGPKVKR
IVSRGGPKVKRPPIF
GGPKVKRPPIFIRRL
VKRPPIFIRRLHRLL
PIFIRRLHRLLLMRA
RRLHRLLLMRAGKRT
RLLLMRAGKRTEQGK
MRAGKRTEQGKEVLE
KRTEQGKEVLEKARG
QGKEVLEKARGSTYG
VLEKARGSTYGTPRP
ARGSTYGTPRPPVPK
TYGTPRPPVPKPRPE
PRPPVPKPRPEVPQS
VPKPRPEVPQSDETA
RPEVPQSDETATSHG
PQSDETATSHGSAQV
ETATSHGSAQVPEPP
SHGSAQVPEPPTIHL
AQVPEPPTIHLAAQG
EPPTIHLAAQGMAYP
IHLAAQGMAYPLHEQ
AQGMAYPLHEQRGMA
AYPLHEQRGMAPCPV
HEQRGMAPCPVAQAP
GMAPCPVAQAPPTPL
CPVAQAPPTPLPPVS
QAPPTPLPPVSPGDQ
TPLPPVSPGDQLPGV
PVSPGDQLPGVSSDG
GDQLPGVSSDGRVAC
PGVSSDGRVACAPVP
SDGRVACAPVPAPAG
VACAPVPAPAGPIVR
PVPAPAGPIVRPWEP
PAGPIVRPWEPSLTQ
IVRPWEPSLTQAAGQ
WEPSLTQAAGQAFAP
LTQAAGQAFAPVRPQ
AGQAFAPVRPQHMPV
FAPVRPQHMPVEPVP
RPQHMPVEPVPVPTV
MPVEPVPVPTVALER
PVPVPTVALERPVYP
PTVALERPVYPKPVR
LERPVYPKPVRPAPP
VYPKPVRPAPPKIAM
PVRPAPPKIAMQGPG
APPKIAMQGPGETSG
IAMQGPGETSGIRRA
GPGETSGIRRARERW
TSGIRRARERWRPAP
RRARERWRPAPWTPN
ERWRPAPWTPNPPRS
PAPWTPNPPRSPSQM
TPNPPRSPSQMSVRD
PRSPSQMSVRDRLAR
SQMSVRDRLARLRAE
VRDRLARLRAEAQVK
LARLRAEAQVKQASV
RAEAQVKQASVEVQP
QVKQASVEVQPPQLT
ASVEVQPPQLTQVSP
VQPPQLTQVSPQQPM
QLTQVSPQQPMEGPL
VSPQQPMEGPLVPEQ
QPMEGPLVPEQQMFP
GPLVPEQQMFPGAPF
PEQQMFPGAPFSQVA
MFPGAPFSQVADVVH
APFSQVADVVHTPGV
QVADVVHTPGVPAMQ
VVHTPGVPAMQPQYF
PGVPAMQPQYFDLPL
AMQPQYFDLPLIQPI
QYFDLPLIQPISQGA
LPLIQPISQGAPVAP
QPISQGAPVAPLRAS
QGAPVAPLRASMGPV
VAPLRASMGPVPPVP
RASMGPVPPVPATQP
GPVPPVPATQPQYFD
PVPATQPQYFDIPLT
TQPQYFDIPLTEPIN
YFDIPLTEPINQGAS
PLTEPINQGASAAHF
PINQGASAAHFLPQQ
GASAAHFLPQQPMEG
AHFLPQQPMEGPLVP
PQQPMEGPLVPEQWM
MEGPLVPEQWMFPGA
LVPEQWMFPGAALSQ
QWMFPGAALSQSVRP
PGAALSQSVRPGVAQ
LSQSVRPGVAQSQYF
VRPGVAQSQYFDLPL
VAQSQYFDLPLTQPI
QYFDLPLTQPITHGA
LPLTQPITHGAPAAH
QPITHGAPAAHFLHQ
HGAPAAHFLHQPPME
AAHFLHQPPMEGPWV
LHQPPMEGPWVPEQW
PMEGPWVPEQWMFQG
PWVPEQWMFQGAPPS
EQWMFQGAPPSQGTD
FQGAPPSQGTDVVQH
PPSQGTDVVQHQLDA
GTDVVQHQLDALGYP
VQHQLDALGYPLHAL
LDALGYPLHALNHAG
GYPLHALNHAGVPVS
HALNHAGVPVSPAVN
HAGVPVSPAVNQYHL
PVSPAVNQYHLSQAA
AVNQYHLSQAAFGLP
YHLSQAAFGLPIDED
QAAFGLPIDEDESGE
GLPIDEDESGEGSDT
DEDESGEGSDTSEPC
SGEGSDTSEPCEALD
SDTSEPCEALDLSIH
EPCEALDLSIHGRPC
ALDLSIHGRPCPQAP
SIHGRPCPQAPEWPV
RPCPQAPEWPVQGEG
QAPEWPVQGEGGQDA
WPVQGEGGQDATEVL
GEGGQDATEVLDLSI
QDATEVLDLSIHGRP
EVLDLSIHGRPRPRT
LSIHGRPRPRTPEWP
GRPRPRTPEWPVQGE
PRTPEWPVQGESGQN
EWPVQGESGQNVTDH
QGESGQNVTDHEPRR
GQNVTDHEPRRVVVS
TDHEPRRVVVSVIVH
PRRVVVSVIVHMCQD
VVSVIVHMCQDDEFP
IVHMCQDDEFPDLQD
CQDDEFPDLQDPPDE
QDDEFPDLQDPPDEA
MKKAWLSRARQADAG
WLSRARQADAGGASG
ARQADAGGASGSEDP
DAGGASGSEDPPDYG
ASGSEDPPDYGDQGN
EDPPDYGDQGNVQQV
DYGDQGNVQQVGSGP
QGNVQQVGSGPISPE
QQVGSGPISPEIGPF
SGPISPEIGPFELSA
SPEIGPFELSAASED
GPFELSAASEDDPQS
LSAASEDDPQSGPVE
SEDDPQSGPVEENLD
PQSGPVEENLDAAAR
PVEENLDAAAREEQE
NLDAAAREEQEPHEQ
AAREEQEPHEQEHNG
EQEPHEQEHNGGDDP
HEQEHNGGDDPLDVH
HNGGDDPLDVHTRQP
DDPLDVHTRQPRFVD
DVHTRQPRFVDVNPT
RQPRFVDVNPTQAPV
FVDVNPTQAPVIQLV
NPTQAPVIQLVHAVY
APVIQLVHAVYDSML
QLVHAVYDSMLQSDL
AVYDSMLQSDLRPLG
SMLQSDLRPLGSLFL
SDLRPLGSLFLEQNL
PLGSLFLEQNLNIEE
LFLEQNLNIEEFIWM
QNLNIEEFIWMCMTV
IEEFIWMCMTVRHRC
IWMCMTVRHRCQAIR
MTVRHRCQAIRKKPL
HRCQAIRKKPLPIVK
AIRKKPLPIVKQRRW
KPLPIVKQRRWKLLS
IVKQRRWKLLSSCRS
RRWKLLSSCRSWRMG
LLSSCRSWRMGYRTH
CRSWRMGYRTHNLKV
RMGYRTHNLKVNSFE
RTHNLKVNSFESGGD
LKVNSFESGGDNVHP
SFESGGDNVHPVLVT
GGDNVHPVLVTATLG
VHPVLVTATLGCDEG
LVTATLGCDEGTRHA
TLGCDEGTRHATTYS
DEGTRHATTYSAGIV
RHATTYSAGIVQIPR
TYSAGIVQIPRISDQ
GIVQIPRISDQNQKI
IPRISDQNQKIETAF
SDQNQKIETAFLMAR
QKIETAFLMARRARS
TAFLMARRARSLSAE
MARRARSLSAERYTL
ARSLSAERYTLFFDL
SAERYTLFFDLVSSG
YTLFFDLVSSGNTLY
FDLVSSGNTLYAIWI
SSGNTLYAIWIGLGT
TLYAIWIGLGTKNRV
IWIGLGTKNRVSFIE
LGTKNRVSFIEFVGW
NRVSFIEFVGWLCKK
FIEFVGWLCKKDHTH
VGWLCKKDHTHIREW
CKKDHTHIREWFRQC
HTHIREWFRQCTGRP
REWFRQCTGRPKAAK
RQCTGRPKAAKPWLR
GRPKAAKPWLRAHPV
AAKPWLRAHPVAIPY
WLRAHPVAIPYDDPL
HPVAIPYDDPLTNEE
IPYDDPLTNEEIDLA
DPLTNEEIDLAYARG
NEEIDLAYARGQAMN
DLAYARGQAMNIEAP
ARGQAMNIEAPRLPD
AMNIEAPRLPDDPII
EAPRLPDDPIIVEDD
LPDDPIIVEDDDESE
PIIVEDDDESEEIEA
EDDDESEEIEAESDE
ESEEIEAESDEEEDK
IEAESDEEEDKSGME
SDEEEDKSGMESLKN
EDKSGMESLKNIPQT
GMESLKNIPQTLPYN
LKNIPQTLPYNPTVY
PQTLPYNPTVYGRPA
PYNPTVYGRPAVFDR
TVYGRPAVFDRKSDA
RPAVFDRKSDAKSTK
FDRKSDAKSTKKCRA
SDAKSTKKCRAILTD
STKKCRAILTDFSVI
CRAILTDFSVIKAIE
LTDFSVIKAIEEEHR
SVIKAIEEEHRKKKA
AIEEEHRKKKAARTE
EHRKKKAARTEQPRA
KKAARTEQPRATPES
RTEQPRATPESQAPT
PRATPESQAPTVVLQ
PESQAPTVVLQRPPT
APTVVLQRPPTQHEP
VLQRPPTQHEPGPAG
PPTQHEPGPAGPLSV
HEPGPAGPLSVQARL
PAGPLSVQARLEPWQ
LSVQARLEPWQPLPG
ARLEPWQPLPGPQVT
PWQPLPGPQVTTVLL
LPGPQVTTVLLHEES
QVTTVLLHEESMQGV
VLLHEESMQGVQVHG
EESMQGVQVHGSMLD
QGVQVHGSMLDLLEK
VHGSMLDLLEKDDEV
MLDLLEKDDEVMEQR
LEKDDEVMEQRVMAT
DEVMEQRVMATLLPP
EQRVMATLLPPVPQQ
MATLLPPVPQQPQAG
LPPVPQQPQAGRRGP
PQQPQAGRRGPCVYT
QAGRRGPCVYTGDLG
RGPCVYTGDLGIESD
VYTGDLGIESDELAS
DLGIESDELASTEPV
ESDELASTEPVHDQL
LASTEPVHDQLLPAP
EPVHDQLLPAPGPDP
DQLLPAPGPDPLEIQ
PAPGPDPLEIQPLTS
PDPLEIQPLTSPTTS
EIQPLTSPTTSQLSS
LTSPTTSQLSSSAPS
TTSQLSSSAPSCAQT
LSSSAPSCAQTPWPV
APSCAQTPWPVVQPS
AQTPWPVVQPSQTPD
WPVVQPSQTPDDPMK
QPSQTPDDPMKQSRP
TPDDPMKQSRPPETA
PMKQSRPPETAAPRQ
SRPPETAAPRQWPMP
ETAAPRQWPMPLRPI
PRQWPMPLRPIPMRP
PMPLRPIPMRPLRMQ
RPIPMRPLRMQPIPF
MRPLRMQPIPFNHPV
RMQPIPFNHPVGPTP
IPFNHPVGPTPHQTP
HPVGPTPHQTPQVEL
PTPHQTPQVELTPYK
QTPQVELTPYKPTWA
VELTPYKPTWAQMGH
PYKPTWAQMGHIPYQ
TWAQMGHIPYQPTPT
MGHIPYQPTPTGPAT
PYQPTPTGPATMLLR
TPTGPATMLLRQWAP
PATMLLRQWAPATMQ
LLRQWAPATMQTPPR
WAPATMQTPPRAPTP
TMQTPPRAPTPMSPP
PPRAPTPMSPPEVPP
PTPMSPPEVPPVPRQ
SPPEVPPVPRQRSRG
VPPVPRQRSRGAPTP
PRQRSRGAPTPTPPP
SRGAPTPTPPPQVPP
PTPTPPPQVPPVPRQ
PPPQVPPVPRQRPRG
VPPVPRQRPRGAPTP
PRQRPRGAPTPTPPP
PRGAPTPTPPPQVLP
PTPTPPPQVLPTPMQ
PPPQVLPTPMQLAPR
VLPTPMQLAPRAPAG
PMQLAPRAPAGQQGP
APRAPAGQQGPTKQI
PAGQQGPTKQILRQL
QGPTKQILRQLLTGG
KQILRQLLTGGVKKG
RQLLTGGVKKGRPSL
TGGVKKGRPSLKLQA
KKGRPSLKLQAALER
PSLKLQAALERQAAA
LQAALERQAAAGWQP
LERQAAAGWQPSTGS
AAAGWQPSTGSGTSA
WQPSTGSGTSAKIVR
TGSGTSAKIVRAPVF
TSAKIVRAPVFYPPV
IVRAPVFYPPVLQPI
PVFYPPVLQPIQVMG
PPVLQPIQVMGQGGS
QPIQVMGQGGSPTAM
VMGQGGSPTAMAAST
GGSPTAMAASTVTQE
TAMAASTVTQEPTEY
ASTVTQEPTEYTRER
TQEPTEYTRERRGVG
TEYTRERRGVGPMPP
RERRGVGPMPPTDIP
GVGPMPPTDIPPSKR
MPPTDIPPSKRAKIE
DIPPSKRAKIEAYTE
SKRAKIEAYTEPEMP
KIEAYTEPEMPHGGA
YTEPEMPHGGASHSP
EMPHGGASHSPVVIL
GGASHSPVVILENVG
HSPVVILENVGQGQQ
VILENVGQGQQQTLE
NVGQGQQQTLECGGT
GQQQTLECGGTAKQE
TLECGGTAKQERDVL
GGTAKQERDVLGLGD
KQERDVLGLGDIAVS
DVLGLGDIAVSSPSS
LGDIAVSSPSSSETS
IAVSSPSSSETSNDE
MESFEGQGDSRQSPD
EGQGDSRQSPDNERG
DSRQSPDNERGDNVQ
SPDNERGDNVQTTGE
ERGDNVQTTGEHDQD
NVQTTGEHDQDPGPG
TGEHDQDPGPGPPSS
DQDPGPGPPSSGASE
GPGPPSSGASERLVP
PSSGASERLVPEESY
ASERLVPEESYSRDQ
LVPEESYSRDQQPWG
ESYSRDQQPWGQSRG
RDQQPWGQSRGDENR
PWGQSRGDENRGWMQ
SRGDENRGWMQRIRR
ENRGWMQRIRRRRRR
WMQRIRRRRRRRAAL
IRRRRRRRAALSGHL
RRRRAALSGHLLDTE
AALSGHLLDTEDNVP
GHLLDTEDNVPPWLP
DTEDNVPPWLPPHDI
NVPPWLPPHDIAPYV
WLPPHDIAPYVARNI
HDIAPYVARNIRDAA
PYVARNIRDAACRAV
RNIRDAACRAVKQSH
DAACRAVKQSHLQAL
RAVKQSHLQALSNLI
QSHLQALSNLILDSG
QALSNLILDSGLDTQ
NLILDSGLDTQHILC
DSGLDTQHILCFVMA
DTQHILCFVMAARQR
ILCFVMAARQRLQDI
VMAARQRLQDIRRGP
RQRLQDIRRGPLVVE
QDIRRGPLVVEGGVG
RGPLVVEGGVGWRHW
VVEGGVGWRHWLLTS
GVGWRHWLLTSPSQS
RHWLLTSPSQSWPMG
LTSPSQSWPMGYRTA
SQSWPMGYRTATLRT
PMGYRTATLRTLTPV
RTATLRTLTPVPNRV
LRTLTPVPNRVGADS
TPVPNRVGADSIMLT
NRVGADSIMLTATFG
ADSIMLTATFGCQNA
MLTATFGCQNAARTL
TFGCQNAARTLNTFS
QNAARTLNTFSATVW
RTLNTFSATVWTPPH
TFSATVWTPPHAGPR
TVWTPPHAGPREQER
PPHAGPREQERYARE
GPREQERYAREAEVR
QERYAREAEVRFLRG
AREAEVRFLRGKWQR
EVRFLRGKWQRRYRR
LRGKWQRRYRRIYDL
WQRRYRRIYDLIELC
YRRIYDLIELCGSLH
YDLIELCGSLHHIWQ
ELCGSLHHIWQNLLQ
SLHHIWQNLLQTEEN
IWQNLLQTEENLLDF
LLQTEENLLDFVRFM
EENLLDFVRFMGVMS
LDFVRFMGVMSSCNN
RFMGVMSSCNNPAVN
VMSSCNNPAVNYWFH
CNNPAVNYWFHKTIG
AVNYWFHKTIGNFKP
WFHKTIGNFKPYYPW
TIGNFKPYYPWNAPP
FKPYYPWNAPPNENP
YPWNAPPNENPYHAR
APPNENPYHARRGIK
ENPYHARRGIKEHVI
HARRGIKEHVIQNAF
GIKEHVIQNAFRKAQ
HVIQNAFRKAQIQGL
NAFRKAQIQGLSMLA
KAQIQGLSMLATVGE
QGLSMLATVGEPRGD
MLATVGEPRGDATSE
VGEPRGDATSETSSD
RGDATSETSSDEDTG
TSETSSDEDTGRQGS
SSDEDTGRQGSDVEL
DTGRQGSDVELESSD
QGSDVELESSDDELP
VELESSDDELPYIDP
SSDDELPYIDPNMEP
ELPYIDPNMEPVQQR
IDPNMEPVQQRPVMF
MEPVQQRPVMFVSRV
QQRPVMFVSRVPAKK
VMFVSRVPAKKPRKL
SRVPAKKPRKLPWPT
AKKPRKLPWPTPKTH
RKLPWPTPKTHPVKR
WPTPKTHPVKRTNVK
KTHPVKRTNVKTSDR
VKRTNVKTSDRSDKA
NVKTSDRSDKAEAQS
SDRSDKAEAQSTPER
DKAEAQSTPERPGPS
AQSTPERPGPSEQSS
PERPGPSEQSSVTVE
GPSEQSSVTVEPAHP
QSSVTVEPAHPTPVE
TVEPAHPTPVEMPMV
AHPTPVEMPMVILHQ
PVEMPMVILHQPPPV
PMVILHQPPPVPKPV
LHQPPPVPKPVPVKP
PPVPKPVPVKPTPPP
KPVPVKPTPPPSRRR
VKPTPPPSRRRRGAC
PPPSRRRRGACVVYD
RRRRGACVVYDDDVI
GACVVYDDDVIEVID
VYDDDVIEVIDVETT
DVIEVIDVETTEDSS
VIDVETTEDSSSVSQ
ETTEDSSSVSQPNKP
DSSSVSQPNKPHRKH
VSQPNKPHRKHQDGF
NKPHRKHQDGFQRSG
RKHQDGFQRSGRRQK
DGFQRSGRRQKRAAP
RSGRRQKRAAPPTVS
RQKRAAPPTVSPSDT
AAPPTVSPSDTGPPA
TVSPSDTGPPAAGPP
SDTGPPAAGPPAAGP
PPAAGPPAAGPPAAG
GPPAAGPPAAGPHIL
AGPPAAGPHILTPPS
AAGPHILTPPSARPR
HILTPPSARPRIMAP
PPSARPRIMAPPVVR
RPRIMAPPVVRMFMR
MAPPVVRMFMRERQL
VVRMFMRERQLPQST
FMRERQLPQSTGRKP
RQLPQSTGRKPQCFW
QSTGRKPQCFWEMRA
RKPQCFWEMRASREI
CFWEMRASREITQMQ
MRASREITQMQQEPS
REITQMQQEPSSHLQ
QMQQEPSSHLQSATQ
EPSSHLQSATQPTMP
HLQSATQPTMPRPSW
ATQPTMPRPSWVPSV
TMPRPSWVPSVCALS
PSWVPSVCALSVMDA
PSVCALSVMDAGKAQ
ALSVMDAGKAQPIQS
MDAGKAQPIQSSHLS
KAQPIQSSHLSSMSP
IQSSHLSSMSPTQPI
HLSSMSPTQPISHEE
MSPTQPISHEEQPRY
QPISHEEQPRYEDPD
HEEQPRYEDPDAPLD
PRYEDPDAPLDLSLH
DPDAPLDLSLHPDVA
PLDLSLHPDVAAPPA
SLHPDVAAPPAPRAP
DVAAPPAPRAPYQGY
PPAPRAPYQGYQEQP
RAPYQGYQEQPAPQA
QGYQEQPAPQAPYQG
EQPAPQAPYQGYQEQ
PQAPYQGYQEQPAPQ
YQGYQEQPAPQAPYQ
QEQPAPQAPYQGYQE
APQAPYQGYQEQPAP
PYQGYQEQPAPQAPY
YQEQPAPQAPYQGYQ
PAPQAPYQGYQEQPA
APYQGYQEQPAPQAP
GYQEQPAPQAPYQGY
QPAPQAPYQGYQEQP
QAPYQGYQEQPPPQA
QGYQEQPPPQAPYQG
EQPPPQAPYQGYQEQ
APQAPYQGYQEPPAH
PYQGYQEPPAHGLQS
YQEPPAHGLQSSSYP
PAHGLQSSSYPGYAG
LQSSSYPGYAGPWTP
SYPGYAGPWTPRSQH
YAGPWTPRSQHPCYR
WTPRSQHPCYRHPWA
SQHPCYRHPWAPWSQ
CYRHPWAPWSQDPVH
PWAPWSQDPVHGHTQ
WSQDPVHGHTQGPWD
PVHGHTQGPWDPRAP
HTQGPWDPRAPHLPP
PWDPRAPHLPPQWDG
RAPHLPPQWDGSAGH
LPPQWDGSAGHGQDQ
WDGSAGHGQDQVSQF
AGHGQDQVSQFPHLQ
QDQVSQFPHLQSETG
SQFPHLQSETGPPRL
HLQSETGPPRLQLSS
ETGPPRLQLSSVPLV
PRLQLSSVPLVSSSA
LSSVPLVSSSAPSWS
PLVSSSAPSWSSPQP
SSAPSWSSPQPRAPI
SWSSPQPRAPIRPIP
PQPRAPIRPIPTRFP
APIRPIPTRFPPPPM
PIPTRFPPPPMPLQD
RFPPPPMPLQDSMAV
PPMPLQDSMAVGCDS
LQDSMAVGCDSSGTA
MAVGCDSSGTACPSM
CDSSGTACPSMPFAS
GTACPSMPFASDYSQ
PSMPFASDYSQGAFT
FASDYSQGAFTPLDI
YSQGAFTPLDINATT
AFTPLDINATTPKRP
LDINATTPKRPRVEE
ATTPKRPRVEESSHG
KRPRVEESSHGPARC
VEESSHGPARCSQAT
SHGPARCSQATAEAQ
ARCSQATAEAQEILS
QATAEAQEILSDNSE
EAQEILSDNSEISVF
ILSDNSEISVFPKDA
NSEISVFPKDAKQTD
SVFPKDAKQTDYDAS
KDAKQTDYDASTESE
AKQTDYDASTESELD
MERDLERGPPGPPRP
LERGPPGPPRPPLGP
PPGPPRPPLGPPLSS
PRPPLGPPLSSSIGL
LGPPLSSSIGLALLL
LSSSIGLALLLLLLA
IGLALLLLLLALLFW
LLLLLLALLFWLYIV
LLALLFWLYIVMSNW
LFWLYIVMSNWTGGA
YIVMSNWTGGALLVL
SNWTGGALLVLYSFA
GGALLVLYSFALMLI
LVLYSFALMLIIIIL
SFALMLIIIILIIFI
MLIIIILIIFIFRRD
IILIIFIFRRDLLCP
IFIFRRDLLCPLGGL
RRDLLCPLGGLGLLL
LCPLGGLGLLLLMIT
GGLGLLLLMITLLLI
LLLLMITLLLIALWN
MITLLLIALWNLHGQ
LLIALWNLHGQALYL
LWNLHGQALYLGIVL
HGQALYLGIVLFIFG
LYLGIVLFIFGCLLV
IVLFIFGCLLVLGLW
IFGCLLVLGLWIYFL
LLVLGLWIYFLEILW
GLWIYFLEILWRLGA
YFLEILWRLGATIWQ
ILWRLGATIWQLLAF
LGATIWQLLAFILAF
IWQLLAFILAFFLAI
LAFILAFFLAIILLI
LAFFLAIILLIIALY
LAIILLIIALYLQQN
LLIIALYLQQNWWTL
ALYLQQNWWTLLVDL
QQNWWTLLVDLLWLL
WTLLVDLLWLLLFMA
VDLLWLLLFMAILIW
WLLLFMAILIWMYYH
FMAILIWMYYHGPRH
LIWMYYHGPRHTDEH
YYHGPRHTDEHHHDD
PRHTDEHHHDDSLPH
DEHHHDDSLPHPQQA
HDDSLPHPQQATDDS
LPHPQQATDDSSHES
QQATDDSSHESDSNS
DDSSHESDSNSNEGR
HESDSNSNEGRHHLL
SNSNEGRHHLLVSGA
EGRHHLLVSGAGDGP
HLLVSGAGDGPPLCS
SGAGDGPPLCSQNLG
DGPPLCSQNLGAPGG
LCSQNLGAPGGGPDN
NLGAPGGGPDNGPQD
PGGGPDNGPQDPDNT
PDNGPQDPDNTDDNG
PQDPDNTDDNGPQDP
DNTDDNGPQDPDNTD
DNGPQDPDNTDDNGP
QDPDNTDDNGPQDPD
NTDDNGPQDPDNTDD
NGPQDPDNTDDNGPH
DPDNTDDNGPHDPLP
TDDNGPHDPLPHNPS
GPHDPLPHNPSDSAG
PLPHNPSDSAGNDGG
NPSDSAGNDGGPPNL
SAGNDGGPPNLTEEV
DGGPPNLTEEVENKG
PNLTEEVENKGGDRD
EEVENKGGDRDPPSM
NKGGDRDPPSMTDGG
DRDPPSMTDGGGGDP
PSMTDGGGGDPHLPT
DGGGGDPHLPTLLLG
GDPHLPTLLLGTSGS
LPTLLLGTSGSGGDD
LLGTSGSGGDDDDPH
SGSGGDDDDPHGPVQ
GDDDDPHGPVQLSYY
DDDDPHGPVQLSYYD
MGSLEMVPMGAGPPG
EMVPMGAGPPGPGGD
MGAGPPGPGGDPDGD
PPGPGGDPDGDDGGN
GGDPDGDDGGNNSQY
DGDDGGNNSQYPSAS
GGNNSQYPSASGSYG
SQYPSASGSYGNTPT
SASGSYGNTPTPPND
SYGNTPTPPNDEERE
TPTPPNDEERESNEE
PNDEERESNEEPPPP
ERESNEEPPPPYEDL
NEEPPPPYEDLDWGN
PPPYEDLDWGNGDRH
EDLDWGNGDRHSDYQ
WGNGDRHSDYQPLGN
DRHSDYQPLGNQDPS
DYQPLGNQDPSLYLG
LGNQDPSLYLGLQHD
DPSLYLGLQHDGNDG
YLGLQHDGNDGLPPP
QHDGNDGLPPPPYSP
NDGLPPPPYSPRDDS
PPPPYSPRDDSSQHI
YSPRDDSSQHIYEEA
DDSSQHIYEEAGRGS
QHIYEEAGRGSMNPV
EEAGRGSMNPVCLPV
RGSMNPVCLPVIVAP
NPVCLPVIVAPYLFW
LPVIVAPYLFWLAAI
VAPYLFWLAAIAASC
LFWLAAIAASCFTAS
AAIAASCFTASVSTV
ASCFTASVSTVVTAT
TASVSTVVTATGLAL
STVVTATGLALSLLL
TATGLALSLLLLAAV
LALSLLLLAAVASSY
LLLLAAVASSYAAAQ
AAVASSYAAAQRKLL
SSYAAAQRKLLTPVT
AAQRKLLTPVTVLTA
KLLTPVTVLTAVVTF
PVTVLTAVVTFFAIC
LTAVVTFFAICLTWR
VTFFAICLTWRIEDP
AICLTWRIEDPPFNS
TWRIEDPPFNSLLFA
EDPPFNSLLFALLAA
FNSLLFALLAAAGGL
LFALLAAAGGLQGIY
LAAAGGLQGIYVLVM
GGLQGIYVLVMLVLL
GIYVLVMLVLLILAY
LVMLVLLILAYRRRW
VLLILAYRRRWRRLT
LAYRRRWRRLTVCGG
RRWRRLTVCGGIMFL
RLTVCGGIMFLACVL
CGGIMFLACVLVLIV
MFLACVLVLIVDAVL
CVLVLIVDAVLQLSP
LIVDAVLQLSPLLGA
AVLQLSPLLGAVTVV
LSPLLGAVTVVSMTL
LGAVTVVSMTLLLLA
TVVSMTLLLLAFVLW
MTLLLLAFVLWLSSP
LLAFVLWLSSPGGLG
VLWLSSPGGLGTLGA
SSPGGLGTLGAALLT
GLGTLGAALLTLAAA
LGAALLTLAAALALL
LLTLAAALALLASLI
AAALALLASLILGTL
ALLASLILGTLNLTT
SLILGTLNLTTMFLL
GTLNLTTMFLLMLLW
LTTMFLLMLLWTLVV
FLLMLLWTLVVLLIC
LLWTLVVLLICSSCS
LVVLLICSSCSSCPL
LICSSCSSCPLTKIL
SCSSCPLTKILLARL
CPLTKILLARLFLYA
KILLARLFLYALALL
ARLFLYALALLLLAS
LYALALLLLASALIA
ALLLLASALIAGGSI
LASALIAGGSILQTN
LIAGGSILQTNFKSL
GSILQTNFKSLSSTE
QTNFKSLSSTEFIPN
KSLSSTEFIPNLFCM
STEFIPNLFCMLLLI
IPNLFCMLLLIVAGI
FCMLLLIVAGILFIL
LLIVAGILFILAILT
AGILFILAILTEWGS
FILAILTEWGSGNRT
ILTEWGSGNRTYGPV
WGSGNRTYGPVFMCL
NRTYGPVFMCLGGLL
GPVFMCLGGLLTMVA
MCLGGLLTMVAGAVW
GLLTMVAGAVWLTVM
MVAGAVWLTVMTNTL
AVWLTVMTNTLLSAW
TVMTNTLLSAWILTA
NTLLSAWILTAGFLI
SAWILTAGFLIFLIG
LTAGFLIFLIGFALF
FLIFLIGFALFGVIR
LIGFALFGVIRCCRY
ALFGVIRCCRYCCYY
VIRCCRYCCYYCLTL
CRYCCYYCLTLESEE
CYYCLTLESEERPPT
LTLESEERPPTPYRN
LESEERPPTPYRNTV
MNPVCLPVIVAPYLF
CLPVIVAPYLFWLAA
IVAPYLFWLAAIAAS
YLFWLAAIAASCFTA
LAAIAASCFTASVST
AASCFTASVSTVVSA
FTASVSTVVSATGLA
VSTVVSATGLALSLL
VSATGLALSLLLLAA
GLALSLLLLAAVANS
SLLLLAAVANSSAAA
LAAVANSSAAAQRKL
ANSSAAAQRKLLTPV
AAAQRKLLTPVTVLT
RKLLTPVTVLTAVVT
TPVTVLTAVVTFFAI
VLTAVVTFFAICLTW
VVTFFAICLTWRIED
FAICLTWRIEDPPFN
LTWRIEDPPFNSILF
IEDPPFNSILFALLA
PFNSILFALLAAAGG
ILFALLAAAGGLQGI
LLAAAGGLQGIYVLV
AGGLQGIYVLVMLVL
QGIYVLVMLVLLILA
VLVMLVLLILAYRRR
LVLLILAYRRRWRRL
ILAYRRRWRRLTVCG
RRRWRRLTVCGGMMF
RRLTVCGGMMFLACL
VCGGMMFLACLVVLI
MMFLACLVVLIVDAV
ACLVVLIVDAVLQLS
VLIVDAVLQLSPLLG
DAVLQLSPLLGAVTV
QLSPLLGAVTVVSMT
LLGAVTVVSMTLLLL
VTVVSMTLLLLAFVL
SMTLLLLAFVLWLSS
LLLAFVLWLSSPGGL
FVLWLSSPGGLGTLG
LSSPGGLGTLGAALL
GGLGTLGAALLTLAA
TLGAALLTLAAALAL
ALLTLAAALALLASL
LAAALALLASLILGT
LALLASLILGTLNLT
ASLILGTLNLTTMFL
LGTLNLTTMFLLMLL
NLTTMFLLMLLWTLV
MFLLMLLWTLVVLLI
MLLWTLVVLLICSSC
TLVVLLICSSCSSCP
LLICSSCSSCPLSKV
SSCSSCPLSKVLLAR
SCPLSKVLLARLFLY
SKVLLARLFLYALAL
LARLFLYALALLLLA
FLYALALLLLASALT
LALLLLASALTAGGS
LLASALTAGGSILQT
ALTAGGSILQTNFKS
GGSILQTNFKSLSST
LQTNFKSLSSTEFIP
FKSLSSTEFIPHLFC
SSTEFIPHLFCMLLL
FIPHLFCMLLLIVAG
LFCMLLLIVAGILFI
LLLIVAGILFILAIL
VAGILFILAILTEWG
LFILAILTEWGSGNR
AILTEWGSGNRTYGP
EWGSGNRTYGPVFMS
GNRTYGPVFMSLGGL
YGPVFMSLGGLLTMV
FMSLGGLLTMVAGAV
GGLLTMVAGAVWLTV
TMVAGAVWLTVMTNT
GAVWLTVMTNTLLSA
LTVMTNTLLSAWILT
TNTLLSAWILTAGFL
LSAWILTAGFLIFLI
ILTAGFLIFLIGFAL
GFLIFLIGFALFGVI
FLIGFALFGVIRCCR
FALFGVIRCCRYCCY
GVIRCCRYCCYYCLT
CCRYCCYYCLTLESE
CCYYCLTLESEERPP
CLTLESEERPPTPYR

## Sheet: SARS-CoV-2 peptide
# sequences for each peptide in SARS-CoV-2 peptide pool
AARDLICAQKFNGLT
ADAGFIKQYGDCLGD
ADSFVIRGDEVRQIA
AEHVNNSYECDIPIG
AENSVAYSNNSIAIP
AIPTNFTISVTTEIL
ALQIPFAMQMAYRFN
ASTEKSNIIRGWIFG
AVLYQDVNCTEVPVA
CGPKKSTNLVKNKCV
CLIGAEHVNNSYECD
CSNLLLQYGSFCTQL
CTEVPVAIHADQLTP
CTLKSFTVEKGIYQT
CVADYSVLYNSASFS
DCTMYICGDSTECSN
DEVRQIAPGQTGKIA
DLCFTNVYADSFVIR
DLFLPFFSNVTWFHA
DRLNQLESKMSGKGQ
DSSSGWTAGAAAYYV
DSTECSNLLLQYGSF
ECDIPIGAGICASYQ
EILPVSMTKTSVDCT
EKGIYQTSNFRVQPT
ENGTITDAVDCALDP
EQDKNTQEVFAQVKQ
ERDISTEIYQAGSTP
EYVSQPFLMDLEGKQ
FGGFNFSQILPDPSK
FGRDIADTTDAVRDP
FHAIHVSGTNGTKRF
FIEDLLFNKVTLADA
FIKQYGDCLGDIAAR
FKCYGVSPTKLNDLC
FKIYSKHTPINLVRD
FNFNGLTGTGVLTES
FPNITNLCPFGEVFN
FQFCNDPFLGVYYHK
FQPTNGVGYQPYRVV
FRVYSSANNCTFEYV
FTGCVIAWNSNNLDS
FYAEGSRGGSQAS
GAAAYYVGYLQPRTF
GAGAALQIPFAMQMA
GDGKMKDLSPRWYFY
GFNCYFPLQSYGFQP
GGVSVITPGTNTSNQ
GIAVEQDKNTQEVFA
GICASYQTQTNSPRR
GKQGNFKNLREFVFK
GLTGTGVLTESNKKF
GLTVLPPLLTDEMIA
GQTGKIADYNYKLPD
GSFCTQLNRALTGIA
GTNTSNQVAVLYQDV
GVSPTKLNDLCFTNV
GVYFASTEKSNIIRG
GWTAGAAAYYVGYLQ
GWTFGAGAALQIPFA
HADQLTPTWRVYSTG
HRSYLTPGDSSSGWT
HSTQDLFLPFFSNVT
HVSGTNGTKRFDNPV
IADTTDAVRDPQTLE
IAYTMSLGAENSVAY
IDGYFKIYSKHTPIN
IFGTTLDSKTQSLLI
IGVTQNVLYENQKLI
ILPDPSKPSKRSFIE
INITRFQTLLALHRS
IRGWIFGTTLDSKTQ
ITDAVDCALDPLSET
KCVNFNFNGLTGTGV
KIADYNYKLPDDFTG
KIQDSLSSTASALGK
KKFLPFQQFGRDIAD
KLIANQFNSAIGKIQ
KRFDNPVLPFNDGVY
KSNIIRGWIFGTTLD
KSTNLVKNKCVNFNF
KTQSLLIVNNATNVV
KTSVDCTMYICGDST
KVCEFQFCNDPFLGV
KVFRSSVLHSTQDLF
KVTLADAGFIKQYGD
LDITPCSFGGVSVIT
LDPLSETKCTLKSFT
LDSKVGGNYNYLYRL
LGDIAARDLICAQKF
LGKLQDVVNQNAQAL
LGVYYHKNNKSWMES
LICAQKFNGLTVLPP
LKPFERDISTEIYQA
LKYNENGTITDAVDC
LLAGTITSGWTFGAG
LLALHRSYLTPGDSS
LLFNKVTLADAGFIK
LLHAPATVCGPKKST
LLIVNNATNVVIKVC
LLQYGSFCTQLNRAL
LPDDFTGCVIAWNSN
LPIGINITRFQTLLA
LPPLLTDEMIAQYTS
LREFVFKNIDGYFKI
LSFELLHAPATVCGP
LTDEMIAQYTSALLA
LTPGDSSSGWTAGAA
LTPTWRVYSTGSNVF
LVKNKCVNFNFNGLT
LVLLPLVSSQCVNLT
MDLEGKQGNFKNLRE
MESEFRVYSSANNCT
MFVFLVLLPLVSSQC
MIAQYTSALLAGTIT
MLCCMTSCCSCLKGC
MSLGAENSVAYSNNS
NCTFEYVSQPFLMDL
NDPFLGVYYHKNNKS
NFKNLREFVFKNIDG
NFRVQPTESIVRFPN
NFSQILPDPSKPSKR
NFTISVTTEILPVSM
NGVEGFNCYFPLQSY
NGVGYQPYRVVVLSF
NKSWMESEFRVYSSA
NLTTRTQLPPAYTNS
NNATNVVIKVCEFQF
NNSIAIPTNFTISVT
NNSYECDIPIGAGIC
NPVLPFNDGVYFAST
NQFNSAIGKIQDSLS
NQNAQALNTLVKQLS
NSNNLDSKVGGNYNY
NTQEVFAQVKQIYKT
NVFQTRAGCLIGAEH
NVTWFHAIHVSGTNG
NVVIKVCEFQFCNDP
PATVCGPKKSTNLVK
PCSFGGVSVITPGTN
PFAMQMAYRFNGIGV
PFFSNVTWFHAIHVS
PFGEVFNATRFASVY
PFNDGVYFASTEKSN
PFQQFGRDIADTTDA
PIGAGICASYQTQTN
PIKDFGGFNFSQILP
PINLVRDLPQGFSAL
PLVDLPIGINITRFQ
PLVSSQCVNLTTRTQ
PPAYTNSFTRGVYYP
PQGFSALEPLVDLPI
PRRARSVASQSIIAY
PSKPSKRSFIEDLLF
PVAIHADQLTPTWRV
QALNTLVKQLSSNFG
QDVNCTEVPVAIHAD
QDVVNQNAQALNTLV
QIAPGQTGKIADYNY
QKFNGLTVLPPLLTD
QMAYRFNGIGVTQNV
QNVLYENQKLIANQF
QPFLMDLEGKQGNFK
QPTESIVRFPNITNL
QSYGFQPTNGVGYQP
QTNSPRRARSVASQS
RALTGIAVEQDKNTQ
RDPQTLEILDITPCS
RFNGIGVTQNVLYEN
RFQTLLALHRSYLTP
RGGSQASSRSSSRSR
RGPEQTQGNFGDQEL
RISNCVADYSVLYNS
RKSNLKPFERDISTE
RSVASQSIIAYTMSL
RTFLLKYNENGTITD
RTQLPPAYTNSFTRG
RVVVLSFELLHAPAT
SAIGKIQDSLSSTAS
SALEPLVDLPIGINI
SETKCTLKSFTVEKG
SFSTFKCYGVSPTKL
SFTVEKGIYQTSNFR
SIVRFPNITNLCPFG
SKHTPINLVRDLPQG
SKRSFIEDLLFNKVT
SLSSTASALGKLQDV
SNQVAVLYQDVNCTE
SQCVNLTTRTQLPPA
SQSIIAYTMSLGAEN
SSANNCTFEYVSQPF
SSVLHSTQDLFLPFF
STEIYQAGSTPCNGV
STGSNVFQTRAGCLI
STPCNGVEGFNCYFP
SVTTEILPVSMTKTS
SVYAWNRKRISNCVA
SYQTQTNSPRRARSV
TASALGKLQDVVNQN
TDAVRDPQTLEILDI
TESNKKFLPFQQFGR
TGVLTESNKKFLPFQ
TITSGWTFGAGAALQ
TKLNDLCFTNVYADS
TLDSKTQSLLIVNNA
TLEILDITPCSFGGV
TNGTKRFDNPVLPFN
TNLCPFGEVFNATRF
TNSFTRGVYYPDKVF
TNVYADSFVIRGDEV
TQLNRALTGIAVEQD
TRAGCLIGAEHVNNS
TRFASVYAWNRKRIS
TRGVYYPDKVFRSSV
VAYSNNSIAIPTNFT
VDCALDPLSETKCTL
VFAQVKQIYKTPPIK
VFKNIDGYFKIYSKH
VFNATRFASVYAWNR
VGGNYNYLYRLFRKS
VIAWNSNNLDSKVGG
VIRGDEVRQIAPGQT
VITPGTNTSNQVAVL
VKQIYKTPPIKDFGG
VRDLPQGFSALEPLV
VSMTKTSVDCTMYIC
WNRKRISNCVADYSV
WRVYSTGSNVFQTRA
YENQKLIANQFNSAI
YFPLQSYGFQPTNGV
YGDCLGDIAARDLIC
YHKNNKSWMESEFRV
YICGDSTECSNLLLQ
YKTPPIKDFGGFNFS
YLQPRTFLLKYNENG
YNSASFSTFKCYGVS
YNYKLPDDFTGCVIA
YNYLYRLFRKSNLKP
YQAGSTPCNGVEGFN
YQPYRVVVLSFELLH
YQTSNFRVQPTESIV
YRLFRKSNLKPFERD
YSVLYNSASFSTFKC
YTSALLAGTITSGWT
YYPDKVFRSSVLHST
YYVGYLQPRTFLLKY
TLVKQLSSNFGAISS
QLSSNFGAISSVLND
NFGAISSVLNDILSR
ISSVLNDILSRLDKV
LNDILSRLDKVEAEV
LSRLDKVEAEVQIDR
DKVEAEVQIDRLITG
AEVQIDRLITGRLQS
IDRLITGRLQSLQTY
ITGRLQSLQTYVTQQ
LQSLQTYVTQQLIRA
QTYVTQQLIRAAEIR
TQQLIRAAEIRASAN
IRAAEIRASANLAAT
EIRASANLAATKMSE
SANLAATKMSECVLG
AATKMSECVLGQSKR
MSECVLGQSKRVDFC
VLGQSKRVDFCGKGY
SKRVDFCGKGYHLMS
DFCGKGYHLMSFPQS
KGYHLMSFPQSAPHG
LMSFPQSAPHGVVFL
PQSAPHGVVFLHVTY
PHGVVFLHVTYVPAQ
VFLHVTYVPAQEKNF
VTYVPAQEKNFTTAP
PAQEKNFTTAPAICH
KNFTTAPAICHDGKA
TAPAICHDGKAHFPR
ICHDGKAHFPREGVF
GKAHFPREGVFVSNG
FPREGVFVSNGTHWF
GVFVSNGTHWFVTQR
SNGTHWFVTQRNFYE
HWFVTQRNFYEPQII
TQRNFYEPQIITTDN
FYEPQIITTDNTFVS
QIITTDNTFVSGNCD
TDNTFVSGNCDVVIG
FVSGNCDVVIGIVNN
NCDVVIGIVNNTVYD
VIGIVNNTVYDPLQP
VNNTVYDPLQPELDS
VYDPLQPELDSFKEE
LQPELDSFKEELDKY
LDSFKEELDKYFKNH
KEELDKYFKNHTSPD
DKYFKNHTSPDVDLG
KNHTSPDVDLGDISG
SPDVDLGDISGINAS
DLGDISGINASVVNI
ISGINASVVNIQKEI
NASVVNIQKEIDRLN
VNIQKEIDRLNEVAK
KEIDRLNEVAKNLNE
RLNEVAKNLNESLID
VAKNLNESLIDLQEL
LNESLIDLQELGKYE
LIDLQELGKYEQYIK
QELGKYEQYIKWPWY
KYEQYIKWPWYIWLG
YIKWPWYIWLGFIAG
PWYIWLGFIAGLIAI
WLGFIAGLIAIVMVT
IAGLIAIVMVTIMLC
IAIVMVTIMLCCMTS
MVTIMLCCMTSCCSC
MTSCCSCLKGCCSC
CSCLKGCCSCGSCCK
KGCCSCGSCCKFDED
SCGSCCKFDEDDSEP
CCKFDEDDSEPVLKG
DEDDSEPVLKGVKLH
DDSEPVLKGVKLHYT
MADSNGTITVEELKK
NGTITVEELKKLLEQ
TVEELKKLLEQWNLV
TVEELKKLLEQWNLV
LEQWNLVIGFLFLTW
NLVIGFLFLTWICLL
GFLFLTWICLLQFAY
LTWICLLQFAYANRN
CLLQFAYANRNRFLY
FAYANRNRFLYIIKL
NRNRFLYIIKLIFLW
FLYIIKLIFLWLLWP
IKLIFLWLLWPVTLA
FLWLLWPVTLACFVL
LWPVTLACFVLAAVY
TLACFVLAAVYRINW
FVLAAVYRINWITGG
AVYRINWITGGIAIA
INWITGGIAIAMACL
TGGIAIAMACLVGLM
AIAMACLVGLMWLSY
ACLVGLMWLSYFIAS
GLMWLSYFIASFRLF
LSYFIASFRLFARTR
IASFRLFARTRSMWS
RLFARTRSMWSFNPE
RTRSMWSFNPETNIL
MWSFNPETNILLNVP
NPETNILLNVPLHGT
NILLNVPLHGTILTR
NVPLHGTILTRPLLE
HGTILTRPLLESELV
LTRPLLESELVIGAV
LLESELVIGAVILRG
ELVIGAVILRGHLRI
GAVILRGHLRIAGHH
LRGHLRIAGHHLGRC
LRIAGHHLGRCDIKD
GHHLGRCDIKDLPKE
GRCDIKDLPKEITVA
IKDLPKEITVATSRT
PKEITVATSRTLSYY
TVATSRTLSYYKLGA
SRTLSYYKLGASQRV
SYYKLGASQRVAGDS
LGASQRVAGDSGFAA
QRVAGDSGFAAYSRY
GDSGFAAYSRYRIGN
FAAYSRYRIGNYKLN
SRYRIGNYKLNTDHS
IGNYKLNTDHSSSSD
KLNTDHSSSSDNIAL
TDHSSSSDNIALLVQ
MYSFVSEETGTLIVN
VSEETGTLIVNSVLL
TGTLIVNSVLLFLAF
IVNSVLLFLAFVVFL
VLLFLAFVVFLLVTL
LAFVVFLLVTLAILT
VFLLVTLAILTALRL
VTLAILTALRLCAYC
ILTALRLCAYCCNIV
LRLCAYCCNIVNVSL
AYCCNIVNVSLVKPS
NIVNVSLVKPSFYVY
VSLVKPSFYVYSRVK
KPSFYVYSRVKNLNS
YVYSRVKNLNSSRVP
RVKNLNSSRVPDLLV
MSDNGPQNQRNAPRI
GPQNQRNAPRITFGG
QRNAPRITFGGPSDS
PRITFGGPSDSTGSN
FGGPSDSTGSNQNGE
SDSTGSNQNGERSGA
GSNQNGERSGARSKQ
NGERSGARSKQRRPQ
SGARSKQRRPQGLPN
SKQRRPQGLPNNTAS
RPQGLPNNTASWFTA
LPNNTASWFTALTQH
TASWFTALTQHGKED
FTALTQHGKEDLKFP
TQHGKEDLKFPRGQG
KEDLKFPRGQGVPIN
KFPRGQGVPINTNSS
GQGVPINTNSSPDDQ
PINTNSSPDDQIGYY
NSSPDDQIGYYRRAT
DDQIGYYRRATRRIR
GYYRRATRRIRGGDG
RATRRIRGGDGKMKD
RIRGGDGKMKDLSPR
MKDLSPRWYFYYLGT
SPRWYFYYLGTGPEA
YFYYLGTGPEAGLPY
LGTGPEAGLPYGANK
PEAGLPYGANKDGII
LPYGANKDGIIWVAT
ANKDGIIWVATEGAL
GIIWVATEGALNTPK
VATEGALNTPKDHIG
GALNTPKDHIGTRNP
TPKDHIGTRNPANNA
HIGTRNPANNAAIVL
RNPANNAAIVLQLPQ
NNAAIVLQLPQGTTL
IVLQLPQGTTLPKGF
LPQGTTLPKGFYAEG
TTLPKGFYAEGSRGG
AEGSRGGSQASSRSS
QASSRSSSRSRNSSR
RSSSRSRNSSRNSTP
RSRNSSRNSTPGSSR
SSRNSTPGSSRGTSP
STPGSSRGTSPARMA
SSRGTSPARMAGNGG
TSPARMAGNGGDAAL
RMAGNGGDAALALLL
NGGDAALALLLLDRL
AALALLLLDRLNQLE
LLLLDRLNQLESKMS
QLESKMSGKGQQQQG
KMSGKGQQQQGQTVT
KGQQQQGQTVTKKSA
QQGQTVTKKSAAEAS
TVTKKSAAEASKKPR
KSAAEASKKPRQKRT
EASKKPRQKRTATKA
KPRQKRTATKAYNVT
KRTATKAYNVTQAFG
TKAYNVTQAFGRRGP
NVTQAFGRRGPEQTQ
AFGRRGPEQTQGNFG
QTQGNFGDQELIRQG
NFGDQELIRQGTDYK
QELIRQGTDYKHWPQ
RQGTDYKHWPQIAQF
DYKHWPQIAQFAPSA
WPQIAQFAPSASAFF
AQFAPSASAFFGMSR
PSASAFFGMSRIGME
AFFGMSRIGMEVTPS
MSRIGMEVTPSGTWL
GMEVTPSGTWLTYTG
TPSGTWLTYTGAIKL
TWLTYTGAIKLDDKD
YTGAIKLDDKDPNFK
IKLDDKDPNFKDQVI
DKDPNFKDQVILLNK
NFKDQVILLNKHIDA
QVILLNKHIDAYKTF
LNKHIDAYKTFPPTE
IDAYKTFPPTEPKKD
KTFPPTEPKKDKKKK
PTEPKKDKKKKADET
KKDKKKKADETQALP
KKKADETQALPQRQK
DETQALPQRQKKQQT
ALPQRQKKQQTVTLL
RQKKQQTVTLLPAAD
QQTVTLLPAADLDDF
TLLPAADLDDFSKQL
AADLDDFSKQLQQSM
DDFSKQLQQSMSSAD
KQLQQSMSSADSTQA

## Sheet: CMV peptide
# sequences for each peptide in CMV peptide pool
MESSAKRKMDPDNPD
NPDEGPSSKVPRPET
PETPVTKATTFLQTM
QTMLRKEVNSQLSLG
SLGDPLFPELAEESL
ESLKTFEQVTEDCNE
CNENPEKDVLAELVK
LVKQIKVRVDMVRHR
RHRIKEHMLKKYTQT
TQTEEKFTGAFNMMG
MMGGCLQNALDILDK
LDKVHEPFEEMKCIG
CIGLTMQSMYENYIV
YIVPEDKREMWMACI
ACIKELHDVSKGAAN
AANKLGGALQAKARA
ARAKKDELRRKMMYM
MYMCYRNIEFFTKNS
KNSAFPKTTNGCSQA
SQAMAALQNLPQCSP
CSPDEIMAYAQKIFK
IFKILDEERDKVLTH
LTHIDHIFMDILTTC
TTCVETMCNEYKVTS
VTSDACMMTMYGGIS
GISLLSEFCRVLCCY
CCYVLEETSVMLAKR
AKRPLITKPEVISVM
SVMKRRIEEICMKVF
KVFAQYILGADPLRV
LRVCSPSVDDLRAIA
AIAEESDEEEAIVAY
VAYTLATAGVSSSDS
SDSLVSPPESPVPAT
PATIPLSSVIVAENS
ENSDQEESEQSDEEE
EEEEEGAQEEREDTV
DTVSVKSEPVSEIEE
IEEVAPEEEEDGAEE
AEEPTASGGKSTHPM
CNENPEKDVLAELGD
LGDILAQAVNHAGID
GIDSSSTGPTLTTHS
THSCSVSSAPLNKPT
KPTPTSVAVTNTPLP
PLPGASATPELSPRK
PRKKPRKTTRPFKVI
KVIIKPPVPPAPIML
IMLPLIKQEDIKPEP
PEPDFTIQYRNKIID
IIDTAGCIVISDSEE
SEEEQGEEVETRGAT
GATASSPSTGSGTPR
TPRVTSPTHPLSQMN
QMNHPPLPDPLGRPD
RPDEDSSSSSSSSCS
SCSSASDSESESEEM
EEMKCSSGGGASVTS
VTSSHHGRGGFGGAA
GAASSSLLSCGHQSS
QSSGGASTGPRKKKS
KKSKRISELDNEKVR
KVRNIMKDKNTPFCT
FCTPNVQTRRGRVKI
VKIDEVSRMFRNTNR
TNRSLEYKNLPFTIP
TIPSMHQVLDEAIKA
IKACKTMQVNNKGIQ
GIQIIYTRNHEVKSE
KSEVDAVRCRLGTMC
TMCNLALSTPFLMEH
MEHTMPVTHPPEVAQ
VAQRTADACNEGVKA
VKAAWSLKELHTHQL
HQLCPRSSDYRNMII
MIIHAATPVDLLGAL
GALNLCLPLMQKFPK
FPKQVMVRIFSTNQG
NQGGFMLPIYETAAK
AAKAYAVGQFEQPTE
PTETPPEDLDTLSLA
SLAIEAAIQDLRNKS
GRRCPEMISVLGPIS
PISGHVLKAVFSRGD
RGDTPVLPHETRLLQ
LLQTGIHVRVSQPSL
PSLILVSQYTPDSTP
STPCHRGDNQLQVQH
VQHTYFTGSEVENVS
NVSVNVHNPTGRSIC
SICPSQEPMSIYVYA
VYALPLKMLNIPSIN
SINVHHYPSAAERKH
RKHRHLPVADAVIHA
IHASGKQMWQARLTV
LTVSGLAWTRQQNQW
NQWKEPDVYYTSAFV
AFVFPTKDVALRHVV
HVVCAHELVCSMENT
ENTRATKMQVIGDQY
DQYVKVYLESFCEDV
EDVPSGKLFMHVTLG
TLGSDVEEDLTMTRN
TRNPQPFMRPHERNG
RNGFTVLCPKNMIIK
IIKPGKISHIMLDVA
DVAFTSHEHFGLLCP
LCPKSIPGLSISGNL
GNLLMNGQQIFLEVQ
EVQAIRETVELRQYD
QYDPVAALFFFDIDL
IDLLLQRGPQYSEHP
EHPTFTSQYRIQGKL
GKLEYRHTWDRHDEG
DEGAAQGDDDVWTSG
TSGSDSDEELVTTER
TERKTPRVTGGGAMA
AMAGASTSAGRKRKS
RKSASSATACTSGVM
GVMTRGRLKAESTVA
TVAPEEDTDEDSDNE
DNEIHNPAVFTWPPW
PPWQAGILARNLVPM
VPMVATVQGQNLKYQ
KYQEFFWDANDIYRI
YRIFAELEGVWQPAA
PAAQPKRRRHRQDAL
DALPGPCIASTPKKH
AKRKMDPDNPDEGPS
GPSSKVPRPETPVTK
VTKATTFLQTMLRKE
RKEVNSQLSLGDPLF
PLFPELAEESLKTFE
TFEQVTEDCNENPEK
PEKDVLAELVKQIKV
IKVRVDMVRHRIKEH
KEHMLKKYTQTEEKF
EKFTGAFNMMGGCLQ
CLQNALDILDKVHEP
HEPFEEMKCIGLTMQ
TMQSMYENYIVPEDK
EDKREMWMACIKELH
ELHDVSKGAANKLGG
LGGALQAKARAKKDE
KDELRRKMMYMCYRN
YRNIEFFTKNSAFPK
FPKTTNGCSQAMAAL
AALQNLPQCSPDEIM
EIMAYAQKIFKILDE
LDEERDKVLTHIDHI
DHIFMDILTTCVETM
ETMCNEYKVTSDACM
ACMMTMYGGISLLSE
LSEFCRVLCCYVLEE
LEETSVMLAKRPLIT
LITKPEVISVMKRRI
RRIEEICMKVFAQYI
QYILGADPLRVCSPS
SPSVDDLRAIAEESD
ESDEEEAIVAYTLAT
LATAGVSSSDSLVSP
VSPPESPVPATIPLS
PLSSVIVAENSDQEE
QEESEQSDEEEEEGA
EGAQEEREDTVSVKS
VKSEPVSEIEEVAPE
APEEEEDGAEEPTAS
TASGGKSTHPMVTRS
PEKDVLAELGDILAQ
LAQAVNHAGIDSSST
SSTGPTLTTHSCSVS
SVSSAPLNKPTPTSV
TSVAVTNTPLPGASA
ASATPELSPRKKPRK
PRKTTRPFKVIIKPP
KPPVPPAPIMLPLIK
LIKQEDIKPEPDFTI
FTIQYRNKIIDTAGC
AGCIVISDSEEEQGE
QGEEVETRGATASSP
SSPSTGSGTPRVTSP
TSPTHPLSQMNHPPL
PPLPDPLGRPDEDSS
DSSSSSSSSCSSASD
ASDSESESEEMKCSS
CSSGGGASVTSSHHG
HHGRGGFGGAASSSL
SSLLSCGHQSSGGAS
GASTGPRKKKSKRIS
RISELDNEKVRNIMK
IMKDKNTPFCTPNVQ
NVQTRRGRVKIDEVS
EVSRMFRNTNRSLEY
LEYKNLPFTIPSMHQ
MHQVLDEAIKACKTM
KTMQVNNKGIQIIYT
IYTRNHEVKSEVDAV
DAVRCRLGTMCNLAL
LALSTPFLMEHTMPV
MPVTHPPEVAQRTAD
TADACNEGVKAAWSL
WSLKELHTHQLCPRS
PRSSDYRNMIIHAAT
AATPVDLLGALNLCL
LCLPLMQKFPKQVMV
VMVRIFSTNQGGFML
FMLPIYETAAKAYAV
YAVGQFEQPTETPPE
PPEDLDTLSLAIEAA
LAIEAAIQDLRNKSQ
PEMISVLGPISGHVL
HVLKAVFSRGDTPVL
PVLPHETRLLQTGIH
GIHVRVSQPSLILVS
LVSQYTPDSTPCHRG
HRGDNQLQVQHTYFT
YFTGSEVENVSVNVH
NVHNPTGRSICPSQE
SQEPMSIYVYALPLK
PLKMLNIPSINVHHY
HHYPSAAERKHRHLP
HLPVADAVIHASGKQ
GKQMWQARLTVSGLA
GLAWTRQQNQWKEPD
EPDVYYTSAFVFPTK
PTKDVALRHVVCAHE
AHELVCSMENTRATK
ATKMQVIGDQYVKVY
KVYLESFCEDVPSGK
SGKLFMHVTLGSDVE
DVEEDLTMTRNPQPF
QPFMRPHERNGFTVL
TVLCPKNMIIKPGKI
GKISHIMLDVAFTSH
TSHEHFGLLCPKSIP
SIPGLSISGNLLMNG
MNGQQIFLEVQAIRE
IRETVELRQYDPVAA
VAALFFFDIDLLLQR
LQRGPQYSEHPTFTS
FTSQYRIQGKLEYRH
YRHTWDRHDEGAAQG
AQGDDDVWTSGSDSD
DSDEELVTTERKTPR
TPRVTGGGAMAGAST
ASTSAGRKRKSASSA
SSATACTSGVMTRGR
RGRLKAESTVAPEED
EEDTDEDSDNEIHNP
HNPAVFTWPPWQAGI
AGILARNLVPMVATV
ATVQGQNLKYQEFFW
FFWDANDIYRIFAEL
AELEGVWQPAAQPKR
PKRRRHRQDALPGPC
LPGPCIASTPKKHRG
MDPDNPDEGPSSKVP
KVPRPETPVTKATTF
TTFLQTMLRKEVNSQ
NSQLSLGDPLFPELA
ELAEESLKTFEQVTE
VTEDCNENPEKDVLA
VLAELVKQIKVRVDM
VDMVRHRIKEHMLKK
LKKYTQTEEKFTGAF
GAFNMMGGCLQNALD
ALDILDKVHEPFEEM
EEMKCIGLTMQSMYE
MYENYIVPEDKREMW
EMWMACIKELHDVSK
VSKGAANKLGGALQA
LQAKARAKKDELRRK
RRKMMYMCYRNIEFF
EFFTKNSAFPKTTNG
TNGCSQAMAALQNLP
NLPQCSPDEIMAYAQ
YAQKIFKILDEERDK
RDKVLTHIDHIFMDI
MDILTTCVETMCNEY
NEYKVTSDACMMTMY
TMYGGISLLSEFCRV
CRVLCCYVLEETSVM
SVMLAKRPLITKPEV
PEVISVMKRRIEEIC
EICMKVFAQYILGAD
GADPLRVCSPSVDDL
DDLRAIAEESDEEEA
EEAIVAYTLATAGVS
GVSSSDSLVSPPESP
ESPVPATIPLSSVIV
VIVAENSDQEESEQS
EQSDEEEEEGAQEER
EEREDTVSVKSEPVS
PVSEIEEVAPEEEED
EEDGAEEPTASGGKS
GKSTHPMVTRSKADQ
VLAELGDILAQAVNH
VNHAGIDSSSTGPTL
PTLTTHSCSVSSAPL
APLNKPTPTSVAVTN
VTNTPLPGASATPEL
PELSPRKKPRKTTRP
TRPFKVIIKPPVPPA
PPAPIMLPLIKQEDI
EDIKPEPDFTIQYRN
YRNKIIDTAGCIVIS
VISDSEEEQGEEVET
VETRGATASSPSTGS
TGSGTPRVTSPTHPL
HPLSQMNHPPLPDPL
DPLGRPDEDSSSSSS
SSSSSCSSASDSESE
ESESEEMKCSSGGGA
GGASVTSSHHGRGGF
GGFGGAASSSLLSCG
SCGHQSSGGASTGPR
GPRKKKSKRISELDN
LDNEKVRNIMKDKNT
KNTPFCTPNVQTRRG
RRGRVKIDEVSRMFR
MFRNTNRSLEYKNLP
NLPFTIPSMHQVLDE
LDEAIKACKTMQVNN
VNNKGIQIIYTRNHE
NHEVKSEVDAVRCRL
CRLGTMCNLALSTPF
TPFLMEHTMPVTHPP
HPPEVAQRTADACNE
CNEGVKAAWSLKELH
ELHTHQLCPRSSDYR
DYRNMIIHAATPVDL
VDLLGALNLCLPLMQ
LMQKFPKQVMVRIFS
IFSTNQGGFMLPIYE
IYETAAKAYAVGQFE
QFEQPTETPPEDLDT
LDTLSLAIEAAIQDL
MESRGRRCPEMISVL
SVLGPISGHVLKAVF
AVFSRGDTPVLPHET
HETRLLQTGIHVRVS
RVSQPSLILVSQYTP
YTPDSTPCHRGDNQL
NQLQVQHTYFTGSEV
SEVENVSVNVHNPTG
PTGRSICPSQEPMSI
MSIYVYALPLKMLNI
LNIPSINVHHYPSAA
SAAERKHRHLPVADA
ADAVIHASGKQMWQA
WQARLTVSGLAWTRQ
TRQQNQWKEPDVYYT
YYTSAFVFPTKDVAL
VALRHVVCAHELVCS
VCSMENTRATKMQVI
QVIGDQYVKVYLESF
ESFCEDVPSGKLFMH
FMHVTLGSDVEEDLT
DLTMTRNPQPFMRPH
RPHERNGFTVLCPKN
PKNMIIKPGKISHIM
HIMLDVAFTSHEHFG
HFGLLCPKSIPGLSI
LSISGNLLMNGQQIF
QIFLEVQAIRETVEL
VELRQYDPVAALFFF
FFFDIDLLLQRGPQY
PQYSEHPTFTSQYRI
YRIQGKLEYRHTWDR
WDRHDEGAAQGDDDV
DDVWTSGSDSDEELV
ELVTTERKTPRVTGG
TGGGAMAGASTSAGR
AGRKRKSASSATACT
ACTSGVMTRGRLKAE
KAESTVAPEEDTDED
DEDSDNEIHNPAVFT
VFTWPPWQAGILARN
ARNLVPMVATVQGQN
GQNLKYQEFFWDAND
ANDIYRIFAELEGVW
GVWQPAAQPKRRRHR
RHRQDALPGPCIAST
